# Supplementary material for: Maintaining dosimetric quality when switching to a Monte Carlo dose engine for head and neck volumetric‐modulated arc therapy planning
Source: J Appl Clin Med Phys. 2022 Feb 25;23(5):e13572. doi: 10.1002/acm2.13572 (PMC9121035; doi:10.1002/acm2.13572)
Supplement: Supplementary file 1 — Supporting information [file ACM2-23-e13572-s001.xlsx]

## Sheet: New Text Document
	OAR and Objective Type	Minimum (Max Score)	Maximum (0 Score)	Max possible score
1	Maximum dose (Gy) to the SPINALCORD_5MM	≤ 25	< 50	20
2	Mean dose (Gy) to the SPINALCORD_5MM		≤26	5
3	Volume (%) of the SPINALCORD_5MM covered by 30 (Gy)		≤45	5
4	Volume (%) of the SPINALCORD_5MM covered by 40 (Gy)		≤10	5
5	Maximum dose (Gy) to the BRAINSTEM_3MM	≤ 25	< 54	20
6	Volume (cc) of the BRAINSTEM_3MM covered by 55 (Gy)		≤2.7	5
7	Volume (cc) of the BRAINSTEM_3MM covered by 60 (Gy)		≤0.9	5
8	Mean dose (Gy) to the BRAINSTEM_3MM		≤36	5
9	Maximum dose (Gy) to the BRAIN	≤ 20	< 50	5
10	Volume (%) of the BRAIN covered by 50 (Gy)	≤ 5	< 10	5
11	Mean dose (Gy) to the PAROTID_R	≤ 15	< 39.01	15
12	Mean dose (Gy) to the PAROTID_L	≤ 15	< 39.01	15
13	Mean dose (Gy) to the GLAND_SUBMANDIB_R	≤ 15	< 45.01	15
14	Mean dose (Gy) to the GLAND_SUBMANDIB_L	≤ 15	< 45.01	15
15	Maximum dose (Gy) to the BONE_MANDIBLE		≤50	10
16	Volume (%) of the BONE_MANDIBLE covered by 70 (Gy)		≤7	5
17	Volume (%) of the BONE_MANDIBLE covered by 60 (Gy)		≤35	5
18	Volume (%) of the BONE_MANDIBLE covered by 50 (Gy)		≤62	5
19	Mean dose (Gy) to the LARYNX	≤ 20	< 51	15
20	Volume (%) of the LARYNX covered by 35 (Gy)		≤79	5
21	Volume (%) of the LARYNX covered by 45 (Gy)		≤45	5
22	Volume (%) of the LARYNX covered by 55 (Gy)		≤32	5
23	Volume (%) of the LARYNX covered by 65 (Gy)		≤22	5
24	Mean dose (Gy) to the CAVITY_ORAL	≤ 20	< 32.01	15
25	Mean dose (Gy) to the MUSC_CONSTRICT_S	≤ 20	< 54	15
26	Mean dose (Gy) to the MUSC_CONSTRICT_M	≤ 20	< 54	15
27	Mean dose (Gy) to the MUSC_CONSTRICT_I	≤ 20	< 54	15
28	Volume (%) of the MUSC_CONSTRICT_I covered by 40 (Gy)		≤65	5
29	Volume (%) of the MUSC_CONSTRICT_I covered by 50 (Gy)		≤47	5
30	Volume (%) of the MUSC_CONSTRICT_I covered by 60 (Gy)		≤11	5
31	Volume (cc) of the CEREBELLUM covered by 50 (Gy)	≤ 0	< 5	20
32	Maximum dose (Gy) to the SPINALCORD_5MM	≤ 25	< 50	20
33	Mean dose (Gy) to the SPINALCORD_5MM		≤26	5
34	Volume (%) of the SPINALCORD_5MM covered by 30 (Gy)		≤45	5
35	Volume (%) of the SPINALCORD_5MM covered by 40 (Gy)		≤10	5
36	Maximum dose (Gy) to the BRAINSTEM_3MM	≤ 25	< 54	20
37	Volume (cc) of the BRAINSTEM_3MM covered by 55 (Gy)		≤2.7	5
38	Volume (cc) of the BRAINSTEM_3MM covered by 60 (Gy)		≤0.9	5
39	Mean dose (Gy) to the BRAINSTEM_3MM		≤36	5
40	Maximum dose (Gy) to the BRAIN	≤ 20	< 50	5
41	Volume (%) of the BRAIN covered by 50 (Gy)	≤ 5	< 10	5
42	Mean dose (Gy) to the PAROTID_R	≤ 15	< 39.01	15
43	Mean dose (Gy) to the PAROTID_L	≤ 15	< 39.01	15
44	Mean dose (Gy) to the GLAND_SUBMANDIB_R	≤ 15	< 45.01	15
45	Mean dose (Gy) to the GLAND_SUBMANDIB_L	≤ 15	< 45.01	15
46	Maximum dose (Gy) to the BONE_MANDIBLE		≤50	10
47	Volume (%) of the BONE_MANDIBLE covered by 70 (Gy)		≤7	5
48	Volume (%) of the BONE_MANDIBLE covered by 60 (Gy)		≤35	5
49	Volume (%) of the BONE_MANDIBLE covered by 50 (Gy)		≤62	5
50	Mean dose (Gy) to the LARYNX	≤ 20	< 51	15
51	Volume (%) of the LARYNX covered by 35 (Gy)		≤79	5
52	Volume (%) of the LARYNX covered by 45 (Gy)		≤45	5
53	Volume (%) of the LARYNX covered by 55 (Gy)		≤32	5
54	Volume (%) of the LARYNX covered by 65 (Gy)		≤22	5
55	Mean dose (Gy) to the CAVITY_ORAL	≤ 20	< 32.01	15
56	Mean dose (Gy) to the MUSC_CONSTRICT_S	≤ 20	< 54	15
57	Mean dose (Gy) to the MUSC_CONSTRICT_M	≤ 20	< 54	15
58	Mean dose (Gy) to the MUSC_CONSTRICT_I	≤ 20	< 54	15
59	Volume (%) of the MUSC_CONSTRICT_I covered by 40 (Gy)		≤65	5
60	Volume (%) of the MUSC_CONSTRICT_I covered by 50 (Gy)		≤47	5
61	Volume (%) of the MUSC_CONSTRICT_I covered by 60 (Gy)		≤11	5
62	Volume (cc) of the CEREBELLUM covered by 50 (Gy)	0	< 5	20
